# Supplementary material for: Light-Regulated Growth, Anatomical, Metabolites Biosynthesis and Transcriptional Changes in Angelica sinensis
Source: Plants (Basel). 2024 Sep 30;13(19):2744. doi: 10.3390/plants13192744 (PMC11478417; doi:10.3390/plants13192744)
Supplement: Supplementary file 1 [file plants-13-02744-s001.zip]

Archive with 1 entries (1 files):
- plants-3160827-supplementary.pdf
